# Supplementary material for: Evaluating a Behavioral Insights–Informed Social Media Campaign to Increase HPV Vaccination During Routine Immunization in Nigeria
Source: Vaccines (Basel). 2026 Apr 7;14(4):328. doi: 10.3390/vaccines14040328 (PMC13120092; doi:10.3390/vaccines14040328)
Supplement: Supplementary file 1 [file vaccines-14-00328-s001.zip]

Archive with 1 entries (1 files):
- vaccines-4086825-supplementary.pdf
